# Supplementary material for: Biallelic Variants in EPHA2 Identified in Three Large Inbred Families with Early-Onset Cataract
Source: Int J Mol Sci. 2021 Sep 30;22(19):10655. doi: 10.3390/ijms221910655 (PMC8508826; doi:10.3390/ijms221910655)
Supplement: Supplementary file 1 [file ijms-22-10655-s001.zip]

Archive with 1 entries (1 files):
- ijms-1399884-supplementary.pdf
